# Supplementary material for: Comparative behavioural observations demonstrate the ‘cleaner’ shrimp Periclimenes yucatanicus engages in true symbiotic cleaning interactions
Source: R Soc Open Sci. 2017 Apr 26;4(4):170078. doi: 10.1098/rsos.170078 (PMC5414271; doi:10.1098/rsos.170078)
Supplement: Table S1 [file rsos170078supp1.xlsx]

## Sheet: Sheet1
Anemone Station	Visitation rate (hr-1)	Clean rate (hr-1_	Total clean time (s)	Cheating rate (clean-1)	Cheating rate (minute-1)	Shrimp species
2	1.92	1.44	486	0.67	0.49	Ancylomenes pedersoni
4	5.34	1.23	132	1.33	1.81	Ancylomenes pedersoni
20	13.25	0.36	21	1	3	Ancylomenes pedersoni
25	5.2	3.84	905	0.58	0.72	Ancylomenes pedersoni
36	7	6	606	0.76	1	Ancylomenes pedersoni
38	1.5	0.5	17	0	0	Ancylomenes pedersoni
41	19.2	1.8	312	0.67	0.38	Ancylomenes pedersoni
49	12.32	3.2	85	0.5	2.12	Ancylomenes pedersoni
UT1	1.21	0	0	0	0	Ancylomenes pedersoni
UT2	0.4	0.4	14	0	0	Ancylomenes pedersoni
UT3	9.6	4.8	1227	0.83	0.48	Ancylomenes pedersoni
17	3.11	1.77	147	1.5	2.44	Ancylomenes pedersoni
6	4.28	0	0	0	0	Periclimenes yucatanicus
7	2	0	0	0	0	Periclimenes yucatanicus
8	0	0	0	0	0	Periclimenes yucatanicus
11	4.57	2.28	64	0.25	2	Periclimenes yucatanicus
13	1.2	0.4	36	2	3.33	Periclimenes yucatanicus
15	0	0	0	0	0	Periclimenes yucatanicus
18	0	0	0	0	0	Periclimenes yucatanicus
19	1.5	0	0	0	0	Periclimenes yucatanicus
21	0.4	0	0	0	0	Periclimenes yucatanicus
28	0	0	0	0	0	Periclimenes yucatanicus
44	0.57	0	0	0	0	Periclimenes yucatanicus
46	1.2	0	0	0	0	Periclimenes yucatanicus
14	7.44	0.82	2	0	0	Periclimenes yucatanicus
47	2.32	0	0	0	0	Periclimenes yucatanicus
9	0	0	0	0	0	Periclimenes yucatanicus
25	0	0	0	0	0	Periclimenes yucatanicus
1	0	0	0	2.25	2.51	Periclimenes yucatanicus
10	6.96	1.54	215	0	0	Periclimenes yucatanicus
12	1.2	0	0	0	0	Periclimenes yucatanicus
27	9.86	0.41	22	0.67	8.7	Periclimenes yucatanicus
35	4.52	1.23	14	0	0	Periclimenes yucatanicus
48	1.92	0	0	1	6.25	Periclimenes yucatanicus
50	3.6	0.4	10	0	0	Periclimenes yucatanicus

## Sheet: Sheet2
Periclimenes yucatanicus					Ancylomenes pedersoni
anemone size vs visitation rate					anemone size vs visitation rate
TCSA	visit rate	Station			TCSA	Visit Rate	shrimp
100.48	0	1			43.96	1.92	1
160.14	4.28	6			9.42	5.34	1
372.875	2	7			14.13	3.11	1
75.36	0	8			113.04	13.25	1
78.5	0	9			63.585	5.2	1
141.3	6.96	10			25.905	7	1
65.94	4.57	11			27.475	1.5	1
49.455	1.2	12			102.05	19.2	6
328.13	1.2	13			63.585	12.32	2
51.025	7.44	14			56.52	1.21	1
276.32	0	15			39.25	0.4	3
131.88	0	18			49.455	9.6	1
54.95	1.5	19
247.275	0.4	21
141.3	0	22
38.465	9.86	27
112.255	0	28
280.245	4.52	35
226.865	0.57	44
361.1	1.2	46
70.65	2.32	47
235.5	1.92	48
150.72	3.6	50

## Sheet: Sheet3
Periclimenes yucatanicus			Ancylomenes pedersoni
Visits vs video length
Visits	Time		Visits	Time
5	70		8	250
5	150		13	146
0	150		36	163
16	210		23	265
3	150		14	120
0	150		3	120
0	150		32	100
3	120		23	112
1	150		3	148
0	210		1	150
2	210		24	150
3	150		7	135
18	145
6	155
0	100
0	150
18	155
1	100
24	146
11	146
4	125
9	150

## Sheet: Sheet4
Ancylomenes pedersoni
12 stations
1859 minutes
30.98 hours
187 visits	6 visits/hr
66 cleans	2.13 cleans/hr
9 Families
15 species visited + Cleaned
71.33 total minutes cleaned	4280 seconds
Fish families	Genus	species	common name	Visits	cleans	Time cleaned (s)	Median clean length (s)	Mean clean length (s)
Acanthuridae	Acanthurus	coeruleus	Blue Tang	4	3	108	27	36
	Acanturus	bahianus	Ocean Surgeonfish	2	1	15	n/a	n/a
Chaetodontidae	Chaetodon	striatus	Banded Butterflyfish	1	1	211	n/a	n/a
Haemulidae	Haemulon	plumierii	White Grunt	4	3	99	33	33
Labridae	Halichores	gamoti	Yellowhead wrasse	3	1	15	n/a	n/a
Mullidae	Pseudupeneus	maculatus	Spotted Goatfish	39	23	1255	34	54.6
	Mulloidichthys	martinicus	Yellow Goatfish	32	21	1936	39	91.3
Pomacentridae	Stegastes	partitus	Bicolor Damselfish	21	3	30	14	10
	Chromis	multilineata	Brown Chromis	31	1	18	n/a	n/a
Scaridae	Scarus	taeniopterus	Princess Parrotfish	7	2	76	n/a	38
	Sparisoma	aurofrenatum	Redband Parrotfish	5	1	17	n/a	n/a
	Sparisoma	viride	Stoplight Parrotfish	7	1	37	n/a	n/a
Serranidae	Cephalopholis	cruentatus	Graysby	3	2	356	n/a	178
	Serranus	tiginus	Harlequin Bass	7	1	10	n/a	n/a
Tetraodontidae	Canthigaster	rostrata	Sharpnose Puffer	21	2	97	n/a	48.5
			Total	187	66	4280
Periclimenes yucatanicus
23 stations
3148 min of video
52.48 hrs of video
127 visits	2.41 visits/hr
19 cleans	0.36 cleans/hr
Families
species
total minutes cleaned	363 seconds	6min
9 Families visted	6 families cleaned
13 species visited	8 species cleaned
Fish families	Genus	species	common name	Visits	cleans	Time cleaned (s)	Median clean length (s)	Mean clean length (s)
Acanthuridae	Acanthurus	coeruleus	Blue Tang	9	4	215	52.5	53.75
	Acanturus	bahianus	Ocean Surgeonfish	2	0	n/a	n/a	n/a
Chaetodontidae	Chaetodon	striatus	Banded Butterflyfish	2	0	n/a	n/a	n/a
Haemulidae	Haemulon	plumierii	White Grunt	7	2	2	n/a	1
Labridae	Halichoeres	cyanocephalus	Lightning wrasse	1	0	0	n/a	n/a
Mullidae	Mulloidichthys	maculatus	Spotted Goatfish	5	1	36	n/a	n/a
Pomacentridae	Stegastes	partitus	Bicolor Damselfish	70	3	35	10	11.66
Scaridae	Sparisoma	viride	Stoplight Parrotfish	3	1	13	n/a	n/a
	Scarus	taeniopterus	Princess parrotfish	15	4	31	6	7.75
	Sparisoma	aurofrenatum	Redband Parrotfish	2	2	20	n/a	10
Serranidae	Cephalopholis	cruentata	Graysby	4	0	n/a	n/a	n/a
	Serranus	tiginus	Harlequin Bass	1	0	n/a	n/a	n/a
Tetraodontidae	Canthigaster	rostrata	Sharpnose Puffer	6	2	11	n/a	5.5
			Total	127	19	363
						6.05 minutes cleaning
	N # of stations	Hrs of video	Total # of visits (visits hr-1)	Total # of cleans (cleans hr-1)	Cumulative time cleaning (min)	Mean clean length (sec)	# Families visited (cleaned)	# Species visited (cleaned)	# stations w/recorded cleans (w/o cleans)
Periclimenes yucatanicus	23	52.48	127 (2.41/hr)	19 (0.36/hr)	6 min	19.1 sec	9 (6)	13 (8)	7 (16)
Ancylomenes pedersoni	12	30.98	187 (6/hr)	66 (2.13/hr)	71.33 min	64.84 sec	9 (9)	15 (15)	11 (1)

## Sheet: Sheet6
Ancylomenes pedersoni cleans					*Total time is for cleaning interactions only
Curacao 2
	Family	Genus	Species	Common Name	Total Time (s)	# of Flinches	Time of Flinches (in minutes in video)		CLEAN/Visit
	Serranidae	Cephalopholis	cruentatus	Graysby	25				Clean
	Mullidae	Mulloidichthys	martinicus	Yellow Goatfish	331	2	10:12, 10:38		Clean
	Mullidae	Mulloidichthys	martinicus	Yellow Goatfish	10				Clean
	Mullidae	Mulloidichthys	martinicus	Yellow Goatfish	77	1	12:24:00		Clean
	Mullidae	Mulloidichthys	martinicus	Yellow Goatfish	33	1	06:45:00		Clean
	Serranidae	Cephalopholis	cruentatus	Graysby					Visit
	Serranidae	Serranus	tabacarius	tobacco fish	10				Clean
	Serranidae	Serranus	tabacarius	Tobacco fish					visit
	Family	Genus	Species	Common Name	Total Time (s)	# of Flinches	Time of Flinches (in minutes in video)		CLEAN/VISIT
	Mullidae	Pseudupeneus	maculatus	Spotted Goatfish	39	1	07:01:00		clean
	Mullidae	Pseudupeneus	maculatus	Spotted Goatfish	13				clean
	Mullidae	Pseudupeneus	maculatus	Spotted Goatfish	80	3	10:20, 10:41, 11:09		clean
	Mullidae	Pseudupeneus	maculatus	Spotted Goatfish	15				visit
	Mullidae	Pseudupeneus	maculatus	Spotted Goatfish	5				visit
	Mullidae	Pseudupeneus	maculatus	Spotted Goatfish	3				visit
	Mullidae	Pseudupeneus	maculatus	Spotted Goatfish	2				visit
	Mullidae	Pseudupeneus	maculatus	Spotted Goatfish	3				visit
	Mullidae	Pseudupeneus	maculatus	Spotted Goatfish	3				visit
	Tetraodontidae	Canthigaster	rostrata	Sharpnose Puffer	2				visit
	Serranidae	Serranus	tabacarius	tobacco fish	6				visit
	Mullidae	Pseudupeneus	maculatus	Spotted Goatfish	2				visit
	Scaridae	Scarus	taeniopterus	Princess Parrotfish	4				visit
Curacao 20
	Family	Genus	Species	Common Name	Total Time (s)	# of Flinches	Time of Flinches (in minutes in video)		Clean/Visit
	Mullidae	Pseudupeneus	maculatus	Spotted Goatfish	21	1	03:26:00		Clean
	Serranidae	Serranus	tabacarius	Tobacco Fish	6				Visit
	Tetraodontidae	Canthigaster	rostrata	Sharpnose Puffer	3				visit
	Mullidae	Pseudupeneus	maculatus	Spotted Goatfish	3				visit
	Mullidae	Pseudupeneus	maculatus	Spotted Goatfish	3				visit
	Tetraodontidae	Canthigaster	rostrata	Sharpnose Puffer	2				visit
	Tetraodontidae	Canthigaster	rostrata	Sharpnose Puffer	5				visit
	Tetraodontidae	Canthigaster	rostrata	Sharpnose Puffer	6				visit
	Mullidae	Pseudupeneus	maculatus	Spotted Goatfish	2				visit
	Mullidae	Pseudupeneus	maculatus	Spotted Goatfish	3				visit
	Mullidae	Pseudupeneus	maculatus	Spotted Goatfish	2				visit
	Scaridae	Scarus	taeniopterus	Princess Parrotfish	4				visit
	Mullidae	Mulloidichthys	martinicus	Yellow Goatfish	6				visit
	Tetraodontidae	Canthigaster	rostrata	Sharpnose Puffer	2				visit
	Tetraodontidae	Canthigaster	rostrata	Sharpnose Puffer	3				visit
	Mullidae	Mulloidichthys	martinicus	Yellow Goatfish	5				visit
	Tetraodontidae	Canthigaster	rostrata	Sharpnose Puffer	2				visit
	Scaridae	Sparisoma	viride	Stoplight Parrotfish	4				visit
	Tetraodontidae	Canthigaster	rostrata	Sharpnose Puffer	3				visit
	Pomacentridae	Chromis	multilineata	Brown Chromis	3				visit
	Tetraodontidae	Canthigaster	rostrata	Sharpnose Puffer	4				visit
	Mullidae	Pseudupeneus	maculatus	Spotted Goatfish	5				visit
	Tetraodontidae	Canthigaster	rostrata	Sharpnose Puffer	8				visit
	Scaridae	Sparisoma	aurofrenatum	Redband Parrotfish	5				visit
	Pomacentridae	Chromis	multilineata	Brown Chromis	3				visit
	Tetraodontidae	Canthigaster	rostrata	Sharpnose Puffer	2				visit
	Tetraodontidae	Canthigaster	rostrata	Sharpnose Puffer	2				visit
	Tetraodontidae	Canthigaster	rostrata	Sharpnose Puffer	2				visit
	Pomacentridae	Chromis	multilineata	Brown Chromis	4				visit
	Tetraodontidae	Canthigaster	rostrata	Sharpnose Puffer	2				visit
	Scaridae	Sparisoma	viride	Stoplight Parrotfish	3				visit
	Scaridae	Sparisoma	viride	Stoplight Parrotfish	3				visit
	Scaridae	Sparisoma	viride	Stoplight Parrotfish	2				visit
	Pomacentridae	Chromis	multilineata	Brown Chromis	3				visit
	Pomacentridae	Chromis	multilineata	Brown Chromis	4				visit
Curacao 25
					Total Time (s)	# of Flinches	Time of Flinches (in minutes in video)		CLEAN/VIST
	Family	Genus	Species	Common Name	27				Clean
	Mullidae	Pseudupeneus	maculatus	Spotted Goatfish	5				clean
	Mullidae	Pseudupeneus	maculatus	Spotted Goatfish	54				clean
	Haemulidae	Haemulon	plumierii	White Grunt	75	1	05:34:00		clean
	Mullidae	Mulloidichthys	martinicus	Yellow Goatfish	226	4	1:50, 2:19, 4:07, 4:49		clean
	Mullidae	Pseudupeneus	maculatus	Spotted Goatfish	27	1*	11:56:00		clean
	Mullidae	Pseudupeneus	maculatus	Spotted Goatfish	130				clean
	Mullidae	Mulloidichthys	martinicus	Yellow Goatfish	3				visit
	Mullidae	Mulloidichthys	martinicus	Yellow Goatfish	2				visit
	Mullidae	Pseudupeneus	maculatus	Spotted Goatfish	33				clean
	Haemulidae	Haemulon	plumierii	White Grunt	10				clean
	Acanthuridae	Acanthurus	coeruleus	Blue Tang	5				clean
	Mullidae	Pseudupeneus	maculatus	Spotted Goatfish	5				visit
	Scaridae	Scarus	taeniopterus	Princess Parrotfish	30				clean
	Mullidae	Pseudupeneus	maculatus	Spotted Goatfish	32	1*	07:15:00		clean
	Mullidae	Pseudupeneus	maculatus	Spotted Goatfish	12				clean
	Haemulidae	Haemulon	plumierii	White Grunt	61	2	10:14, 10:36		clean
	Mullidae	Mulloidichthys	martinicus	Yellow Goatfish	16				clean
	Mullidae	Mulloidichthys	martinicus	Yellow Goatfish	62	1*	14:06:00		clean
	Mullidae	Pseudupeneus	maculatus	Spotted Goatfish	5				visit
	Scaridae	Sparisoma	viride	Stoplight Parrotfish	2				visit
	Mullidae	Pseudupeneus	maculatus	Spotted Goatfish	100	1*	20:11:00		clean
	Mullidae	Pseudupeneus	maculatus	Spotted Goatfish	8				visit
	Tetraodontidae	Canthigaster	rostrata	Sharpnose Puffer
Curacao 36
	Family	Genus	Species	Common Name	Total Time (s)	# of Flinches	Time of Flinches (in minutes in video)		Clean/Visit
	Serranidae	Cephalopholis	cruentata	Graysby	331	1	13:43:00		Clean
	Mullidae	Pseudupeneus	maculatus	Spotted Goatfish	22	1	12:04:00		Clean
	Acanthuridae	Acanthurus	coeruleus	Blue Tang	71	2	19:29, 0:40		Clean
	Mullidae	Pseudupeneus	maculatus	Spotted Goatfish	207	2	8:06, 9:45		Clean
	Mullidae	Pseudupeneus	maculatus	Spotted Goatfish	10				Clean
	Scaridae	Sparisoma	viride	Stoplight Parrotfish	37	1	05:43:00		Clean
	Mullidae	Pseudupeneus	maculatus	Spotted Goatfish	34	2	11:58,12:02		Clean
	Mullidae	Pseudupeneus	maculatus	Spotted Goatfish	63	1	04:24:00		Clean
	Acanthuridae	Acanthurus	coeruleus	Blue Tang	27				Clean
	Mullidae	Pseudupeneus	maculatus	Spotted Goatfish	80				Clean
	Mullidae	Pseudupeneus	maculatus	Spotted Goatfish	5				Clean
	Mullidae	Pseudupeneus	maculatus	Spotted Goatfish	50				Clean
	Acanthuridae	Acanthurus	coeruleus	Blue Tang	6				Visit
	Scaridae	Sparisoma	viride	Stoplight Parrotfish	7				visit
Curacao 38
	Family	Genus	Species	Common Name	Total Time (s)	# of Flinches	Time of Flinches (in minutes in video)		Clean/Visit
	Scaridae	Sparisoma	aurofrenatum	Redband Parrotfish	17				Clean
	Scaridae	Sparisoma	aurofrenatum	Redband Parrotfish	4				Visit
	Serranidae	Serranus	tabacarius	Tobacco Fish	5				Visit
Curacao 41
	Family	Genus	Species	Common Name	Total Time	# of Flinches	Time of Flinches (in minutes in video)		Clean/Visit
	Pomacentridae	Chromis	multilineata	Brown Chromis	18				Clean
	Chaetodontidae	Chaetodon	striatus	Banded Butterflyfish	211	2	10:41, 11:35		Clean
	Tetraodontidae	Canthigaster	rostrata	Sharpnose Puffer	83				clean
	Pomacentridae	Chromis	multilineata	Brown Chromis	4				visit
	Pomacentridae	Chromis	multilineata	Brown Chromis	10				visit
	Pomacentridae	Chromis	multilineata	Brown Chromis	11				visit
	Pomacentridae	Chromis	multilineata	Brown Chromis					visit
	Pomacentridae	Chromis	multilineata	Brown Chromis					visit
	Pomacentridae	Chromis	multilineata	Brown Chromis					visit
	Pomacentridae	Chromis	multilineata	Brown Chromis					visit
	Pomacentridae	Chromis	multilineata	Brown Chromis					visit
	Pomacentridae	Stegastes	partitus	Bicolor Damselfish					visit
	Pomacentridae	Chromis	multilineata	Brown Chromis					visit
	Pomacentridae	Chromis	multilineata	Brown Chromis					visit
	Pomacentridae	Chromis	multilineata	Brown Chromis					visit
	Pomacentridae	Chromis	multilineata	Brown Chromis					visit
	Pomacentridae	Chromis	multilineata	Brown Chromis					visit
	Pomacentridae	Chromis	multilineata	Brown Chromis					visit
	Pomacentridae	Chromis	multilineata	Brown Chromis					visit
	Pomacentridae	Chromis	multilineata	Brown Chromis					visit
	Pomacentridae	Chromis	multilineata	Brown Chromis					visit
	Pomacentridae	Chromis	multilineata	Brown Chromis					visit
	Pomacentridae	Chromis	multilineata	Brown Chromis					visit
	Pomacentridae	Chromis	multilineata	Brown Chromis					visit
	Tetraodontidae	Canthigaster	rostrata	Sharpnose Puffer					visit
	Pomacentridae	Chromis	multilineata	Brown Chromis					visit
	Pomacentridae	Chromis	multilineata	Brown Chromis					visit
	Pomacentridae	Chromis	multilineata	Brown Chromis					visit
	Pomacentridae	Chromis	multilineata	Brown Chromis					visit
	Pomacentridae	Chromis	multilineata	Brown Chromis					visit
	Pomacentridae	Stegastes	partitus	Bicolor Damselfish					visit
Curacao 49
	Family	Genus	Species	Common Name	Total Time	# of Flinches	Time of Flinches (in minutes in video)		Clean/Visit
	Acanthuridae	Acanturus	bahianus	Ocean Surgeonfish	15				Clean
	Pomacentridae	Stegastes	partitus	Bicolor Damselfish	4	1	12:08:00		clean
	Mullidae	Mulloidichthys	martinicus	Yellow Goatfish	26				clean
	Mullidae	Mulloidichthys	martinicus	Yellow Goatfish	14				clean
	Pomacentridae	Stegastes	partitus	Bicolor Damselfish	14	2	17:11,17:21		clean
	Mullidae	Mulloidichthys	martinicus	Yellow Goatfish	12				clean
	Acanthuridae	Acanturus	bahianus	Ocean Surgeonfish					visit
	Pomacentridae	Stegastes	partitus	Bicolor Damselfish					visit
	Pomacentridae	Stegastes	partitus	Bicolor Damselfish					visit
	Pomacentridae	Stegastes	partitus	Bicolor Damselfish					visit
	Pomacentridae	Stegastes	partitus	Bicolor Damselfish					visit
	Pomacentridae	Stegastes	partitus	Bicolor Damselfish					visit
	Pomacentridae	Stegastes	partitus	Bicolor Damselfish					visit
	Pomacentridae	Stegastes	partitus	Bicolor Damselfish					visit
	Serranidae	Serranus	tabacarius	Tobacco Fish					visit
	Pomacentridae	Stegastes	partitus	Bicolor Damselfish					visit
	Pomacentridae	Stegastes	partitus	Bicolor Damselfish					visit
	Pomacentridae	Stegastes	partitus	Bicolor Damselfish					visit
	Serranidae	Serranus	tabacarius	Tobacco Fish					visit
	Mullidae	Mulloidichthys	maculatus	Spotted Goatfish					visit
	Pomacentridae	Stegastes	partitus	Bicolor Damselfish					visit
	Pomacentridae	Stegastes	partitus	Bicolor Damselfish					visit
	Pomacentridae	Stegastes	partitus	Bicolor Damselfish					visit
	Mullidae	Mulloidichthys	martinicus	Yellow Goatfish
	Haemulidae	Haemulon	plumierii	White Grunt
Curacao UT1
	Family	Genus	Species	Common Name	Total Time	# of Flinches	Time of Flinches (in minutes in video)		Clean/Visit
	Tetraodontidae	Canthigaster	rostrata	Sharpnose Puffer					Visit
	Pomacentridae	Chromis	multilineata	Brown Chromis					visit
	Pomacentridae	Stegastes	partitus	Bicolor Damselfish					visit
Curacao UT2
	Family	Genus	Species	Common Name	Total Time	# of Flinches	Time of Flinches (in minutes in video)		Clean/Visit
	Tetraodontidae	Canthigaster	rostrata	Sharpnose Puffer	14				Clean
Curacao UT3
	Family	Genus	Species	Common Name	Total Time (s)	# of Flinches	Time of Flinches (in minutes in video)		Clean/Visit
	Mullidae	Mulloidichthys	martinicus	Yellow Goatfish	96				Clean
	Mullidae	Mulloidichthys	martinicus	Yellow Goatfish	30				Clean
	Mullidae	Mulloidichthys	martinicus	Yellow Goatfish	17				Clean
	Scaridae	Scarus	taeniopterus	Princess Parrotfish	27				Clean
	Mullidae	Mulloidichthys	martinicus	Yellow Goatfish	39				Clean
	Mullidae	Mulloidichthys	martinicus	Yellow Goatfish	468	3	12:27, 13:53, 15:29		Clean
	Mullidae	Mulloidichthys	martinicus	Yellow Goatfish	2	1	04:09:00		Clean
	Mullidae	Mulloidichthys	martinicus	Yellow Goatfish	106	4	6:36, 6:57, 7:32,7:47		Clean
	Scaridae	Scarus	taeniopterus	Princess Parrotfish	49	1	14:30:00		Clean
	Mullidae	Mulloidichthys	martinicus	Yellow Goatfish	33	1	17:57:00		Clean
	Tetraodontidae	Canthigaster	rostrata	Sharpnose Puffer	2				Visit
	Scaridae	Sparisoma	aurofrenatum	Redband Parrotfish	2				Visit
	Mullidae	Mulloidichthys	martinicus	Yellow Goatfish	6				Visit
	Scaridae	Sparisoma	aurofrenatum	Redband Parrotfish	3				Visit
	Mullidae	Mulloidichthys	martinicus	Yellow Goatfish	7				Visit
	Mullidae	Mulloidichthys	martinicus	Yellow Goatfish	6				Visit
	Scaridae	Scarus	taeniopterus	Princess Parrotfish	2				Visit
	Mullidae	Mulloidichthys	martinicus	Yellow Goatfish	4				Visit
	Scaridae	Scarus	taeniopterus	Princess Parrotfish	3				visit
	Mullidae	Mulloidichthys	martinicus	Yellow Goatfish	240				Clean
	Mullidae	Mulloidichthys	martinicus	Yellow Goatfish	30				visit
	Mullidae	Mulloidichthys	martinicus	Yellow Goatfish	15				Visit
	Mullidae	Mulloidichthys	martinicus	Yellow Goatfish	18				visit
	Mullidae	Mulloidichthys	martinicus	Yellow Goatfish	120				Clean
Curacao 17
	Family	Genus	Species	Common Name	Total Time (s)	# of Flinches	Time of Flinches (in minutes in video)		Clean/Visit
	Labridae	Halichores	gamoti	Yellowhead wrasse	15				Visit
	Labridae	Halichores	gamoti	Yellowhead wrasse	15				Clean
	Labridae	Halichores	gamoti	Yellowhead wrasse	15				Visit
	Pomacentridae	Stegastes	partitus	Bicolor Damselfish	5				visit
	Pomacentridae	Stegastes	partitus	Bicolor Damselfish	15	4	0:02, :06 :09, :13		clean
	Pomacentridae	Stegastes	partitus	Bicolor Damselfish	5				visit
	Mullidae	Mulloidichthys	maculatus	Spotted Goatfish	42	2	:10; :25		clean
	Mullidae	Mulloidichthys	maculatus	Spotted Goatfish	75				clean

## Sheet: Sheet7
Periclimenes yucatanicus cleans					*Total time is for cleaning interactions only
Curacao 6 Cleaner Station Data Sheet
	Family	Genus	Species	Common Name	Total Time (s)	Clean/visit	Flinches	Time of Flinches (in minutes in video)
	Pomacentridae	Stegastes	partitus	Bicolor Damselfish		Visit
	Chaetodontidae	Chaetodon	striatus	Banded Butterflyfish		Visit
	Chaetodontidae	Chaetodon	striatus	Banded Butterflyfish		Visit
	Pomacentridae	Stegastes	partitus	Bicolor Damselfish		Visit
	Pomacentridae	Stegastes	partitus	Bicolor Damselfish		Visit
Curacao 7 Cleaner Station Data Sheet
	Family	Genus	Species	Common Name	Total Time (s)	Clean/visit	Flinches	Time of Flinches (in minutes in video)
	Pomacanthidae	Stegastes	partitus	Bicolor Damselfish		Visit
	Pomacanthidae	Stegastes	partitus	Bicolor Damselfish		Visit
	Pomacanthidae	Stegastes	partitus	Bicolor Damselfish		Visit
	Pomacanthidae	Stegastes	partitus	Bicolor Damselfish		Visit
	Pomacanthidae	Stegastes	partitus	Bicolor Damselfish		Visit
Curacao 8 Cleaner Station Data Sheet
	Family	Arrival Time	Dep. Time	Total Time
Curacao 11 Cleaner Station Data Sheet
	Family	Genus	Species	Common Name	Total Time (s)	Clean/visit	Flinches	Time of Flinches (in minutes in video)
	Scaridae	Sparisoma	viride	Princess parrot	13	Clean
	Scaridae	Scarus	taeniopterus	Princess parrot	5	Clean	1	04:22:00
	Scaridae	Scarus	taeniopterus	Princess parrot		Visit
	Scaridae	Scarus	taeniopterus	Princess parrot		Visit
	Scaridae	Scarus	taeniopterus	Princess parrot		Visit
	Mullidae	Mulloidichthys	maculatus	Spotted goatfish		Visit
	Scaridae	Scarus	taeniopterus	Princess parrot		Visit
	Scaridae	Scarus	taeniopterus	Princess parrot		Visit
	Scaridae	Scarus	taeniopterus	Princess parrot	7	Clean
	Scaridae	Scarus	taeniopterus	Princess parrot	14	Clean
	Scaridae	Scarus	taeniopterus	Princess parrot		Visit
	Scaridae	Scarus	taeniopterus	Princess parrot	5	Clean
	Scaridae	Sparisoma	aurofrenatum	Redband Parrotfish	11	Clean	1	18:16:00
	Scaridae	Sparisoma	aurofrenatum	redband Parrotfish	9	Clean
	Scaridae	Scarus	taeniopterus	princess parrot
	Scaridae	Scarus	taeniopterus	princess parrot
Curacao 13 Cleaner Station Data Sheet
	Family	Genus	Species	Common name	Total Time (s)	Clean/visit	Flinches	Time of Flinches (in minutes in video)
	Mullidae	Mulloidichthys	maculatus	Spotted Goatfish		visit
	Pomacanthidae	Stegastes	partitus	bicolor damselfish		visit
	Mullidae	Mulloidichthys	maculatus	Spotted Goatfish	36	clean	2	2:27, 2:35
Curacao 15 Cleaner Station Data Sheet
	Family	Genus	Species	Common name	Total Time (s)	Clean/visit	Flinches	Time of Flinches (in minutes in video)
Curacao 18 Cleaner Station Data Sheet
	Family	Genus	Species	Common name	Total Time (s)	Clean/visit	Flinches	Time of Flinches (in minutes in video)
Curacao 19 Cleaner Station Data Sheet
	Family	Genus	Species	Common name	Total Time (s)	Clean/visit	Flinches	Time of Flinches (in minutes in video)
	Pomacentridae	Stegastes	partitus	bicolor damselfish		visit
	Pomacentridae	Stegastes	partitus	bicolor damselfish		visit
	Pomacentridae	Stegastes	partitus	bicolor damselfish		visit
Curacao 21 Cleaner Station Data Sheet
	Family	Genus	Species	Common name	Total Time (s)	Clean/visit	Flinches	Time of Flinches (in minutes in video)
	Haemulidae	Haemulon	plumierii	White Grunt		visit
Curacao 28 Cleaner Station Data Sheet
	Family	Genus	Species	Common name	Total Time (s)	Clean/visit	Flinches	Time of Flinches (in minutes in video)
Curacao 44 Cleaner Station Data Sheet
	Family	Genus	Species	Common name	Total Time (s)	Clean/visit	Flinches	Time of Flinches (in minutes in video)
	Pomacentridae	Stegastes	partitus	bicolor damsel		visit
	Pomacentridae	Stegastes	partitus	bicolor damsel		visit
Curacao 46 Cleaner Station Data Sheet
	Family	Genus	Species	Common name	Total Time (s)	Clean/visit	Flinches	Time of Flinches (in minutes in video)
	Scaridae	Scarus	taeniopterus	Princess parrot		visit
	Scaridae	Scarus	taeniopterus	Princess parrot		visit
	Scaridae	Scarus	taeniopterus	Princess parrot		visit
pyuc 14
	Family	Genus	Species	Common Name	Total Time (s)	Clean/visit	Flinches	Time of Flinches (in minutes in video)
	Pomacentridae	Stegastes	partitus	Bicolor Damselfish		visit
	Pomacentridae	Stegastes	partitus	Bicolor Damselfish		visit
	Haemulidae	Haemulon	plumierii	White Grunt		visit
	Pomacentridae	Stegastes	partitus	Bicolor Damselfish		visit
	Pomacentridae	Stegastes	partitus	Bicolor Damselfish		visit
	Pomacentridae	Stegastes	partitus	Bicolor Damselfish		visit
	Haemulidae	Haemulon	plumierii	White Grunt		visit
	Pomacentridae	Stegastes	partitus	Bicolor Damselfish		visit
	Haemulidae	Haemulon	plumierii	White Grunt	1	Clean
	Haemulidae	Haemulon	plumierii	White Grunt		visit
	Pomacentridae	Stegastes	partitus	Bicolor Damselfish		visit
	Haemulidae	Haemulon	plumierii	White Grunt		visit
	Tetraodontidae	Canthigaster	rostrata	Sharpnose Puffer		visit
	Pomacentridae	Stegastes	partitus	Bicolor Damselfish		visit
	Haemulidae	Haemulon	plumierii	White Grunt	1	Clean
	Tetraodontidae	Canthigaster	rostrata	Sharpnose Puffer		visit
	Pomacentridae	Stegastes	partitus	Bicolor Damselfish		visit
	Pomacentridae	Stegastes	partitus	Bicolor Damselfish
Pyuc 47					Total Time (s)	Clean/visit	Flinches	Time of Flinches (in minutes in video)
	Family	Genus	Species	Common Name		visit
	Scaridae	Sparisoma	viride	Stoplight Parrotfish		visit
	Labridae	Halichoeres	cyanocephalus	Lightning wrasse		visit
	Pomacentridae	Stegastes	partitus	Bicolor Damselfish		visit
	Scaridae	Sparisoma	viride	Stoplight Parrotfish		visit
	Pomacentridae	Stegastes	partitus	Bicolor Damselfish		visit
	Pomacentridae	Stegastes	partitus	Bicolor Damselfish
Pyuc 9
	Family	Genus	Species	Common Name	Total Time (s)	Clean/visit	Flinches	Time of Flinches (in minutes in video)
						None
Pyuc 24:
	Family	Genus	Species	Common Name	Total Time (s)	Clean/visit	Flinches	Time of Flinches (in minutes in video)
						None
Pyuc 1
	Family	Genus	Species	Common Name	Total Time (s)	Clean/visit	Flinches	Time of Flinches (in minutes in video)
						none
Pyuc 10
	Family	Genus	Species	Common Name	Total Time (s)	Clean/visit	Flinches	Time of Flinches (in minutes in video)
	Mullidae	Mulloidichthys	maculatus	Spotted Goatfish		visit
	Pomacentridae	Stegastes	partitus	Bicolor Damselfish		visit
	Pomacentridae	Stegastes	partitus	Bicolor Damselfish		visit
	Acanthuridae	Acanthurus	coeruleus	Blue Tang	60	Clean	1	03:33:00
	Acanthuridae	Acanthurus	coeruleus	Blue Tang	70	Clean	5	7:21, 7:29, 7:32, 7:49, 8:01
	Acanthuridae	Acanthurus	coeruleus	Blue Tang		Visit
	Acanthuridae	Acanthurus	coeruleus	Blue Tang		visit
	Acanthuridae	Acanthurus	coeruleus	Blue Tang	40	Clean	1	11:46:00
	Acanthuridae	Acanthurus	coeruleus	Blue Tang		visit
	Acanthuridae	Acanthurus	coeruleus	Blue Tang		visit
	Acanthuridae	Acanthurus	coeruleus	Blue Tang		visit
	Pomacentridae	Stegastes	partitus	Bicolor Damselfish		visit
	Pomacentridae	Stegastes	partitus	Bicolor Damselfish		visit
	Pomacentridae	Stegastes	partitus	Bicolor Damselfish		visit
	Pomacentridae	Stegastes	partitus	Bicolor Damselfish		visit
	Pomacentridae	Stegastes	partitus	Bicolor Damselfish		visit
	Acanthuridae	Acanthurus	coeruleus	Blue Tang	45	Clean	2	4:20, 4:34
	Mullidae	Mulloidichthys	maculatus	Spotted Goatfish		visit
Pyuc12
	Family	Genus	Species	Common Name	Total Time (s)	Clean/visit	Flinches	Time of Flinches (in minutes in video)
	Serranidae	Serranus	tabacarius	Tobacco Fish		Visit
	Tetraodontidae	Canthigaster	rostrata	Sharpnose Puffer		visit
Pyuc27
	Family	Genus	Species	Common Name	Total Time (s)	Clean/visit	Flinches	Time of Flinches (in minutes in video)
	Acanthuridae	Acanturus	bahianus	Ocean Surgeonfish		visit
	Pomacentridae	Stegastes	partitus	Bicolor Damselfish	22	Clean
	Pomacentridae	Stegastes	partitus	Bicolor Damselfish		visit
	Pomacentridae	Stegastes	partitus	Bicolor Damselfish		visit
	Pomacentridae	Stegastes	partitus	Bicolor Damselfish		visit
	Pomacentridae	Stegastes	partitus	Bicolor Damselfish		visit
	Pomacentridae	Stegastes	partitus	Bicolor Damselfish		visit
	Pomacentridae	Stegastes	partitus	Bicolor Damselfish		visit
	Pomacentridae	Stegastes	partitus	Bicolor Damselfish		visit
	Pomacentridae	Stegastes	partitus	Bicolor Damselfish		visit
	Pomacentridae	Stegastes	partitus	Bicolor Damselfish		visit
	Pomacentridae	Stegastes	partitus	Bicolor Damselfish		visit
	Pomacentridae	Stegastes	partitus	Bicolor Damselfish		visit
	Pomacentridae	Stegastes	partitus	Bicolor Damselfish		visit
	Pomacentridae	Stegastes	partitus	Bicolor Damselfish		visit
	Pomacentridae	Stegastes	partitus	Bicolor Damselfish		visit
	Pomacentridae	Stegastes	partitus	Bicolor Damselfish		visit
	Pomacentridae	Stegastes	partitus	Bicolor Damselfish		visit
	Pomacentridae	Stegastes	partitus	Bicolor Damselfish		visit
	Pomacentridae	Stegastes	partitus	Bicolor Damselfish		visit
	Pomacentridae	Stegastes	partitus	Bicolor Damselfish		visit
	Pomacentridae	Stegastes	partitus	Bicolor Damselfish		visit
	Pomacentridae	Stegastes	partitus	Bicolor Damselfish		visit
	Pomacentridae	Stegastes	partitus	Bicolor Damselfish		visit
	Acanthuridae	Acanturus	bahianus	Ocean Surgeonfish
Pyuc35
	Family	Genus	Species	Common Name	Total Time (s)	Clean/visit	Flinches	Time of Flinches (in minutes in video)
	Acanthuridae	Acanthurus	coeruleus	Blue Tang		Visit
	Acanthuridae	Acanthurus	coeruleus	Blue Tang		visit
	Tetraodontidae	Canthigaster	rostrata	Sharpnose Puffer	4	Clean	2	19:10, 19:12
	Pomacentridae	Stegastes	partitus	Bicolor Damselfish	3	Clean
	Pomacentridae	Stegastes	partitus	Bicolor Damselfish		Visit
	Pomacentridae	Stegastes	partitus	Bicolor Damselfish		Visit
	Pomacentridae	Stegastes	partitus	Bicolor Damselfish		Visit
	Serranidae	Cephalopholis	cruentata	Graysby		Visit
	Acanthuridae	Acanthurus	coeruleus	Blue Tang		Visit
	Acanthuridae	Acanthurus	coeruleus	Blue Tang		Visit
	Tetraodontidae	Canthigaster	rostrata	Sharpnose Puffer	7	Clean
Pyuc 48
	Family	Genus	Species	Common Name	Total Time (s)	Clean/Visit	Flinches	Time of Flinches (in minutes in video)
	Pomacentridae	Stegastes	partitus	Bicolor Damselfish		Visit
	Pomacentridae	Stegastes	partitus	Bicolor Damselfish		Visit
	Pomacentridae	Stegastes	partitus	Bicolor Damselfish		Visit
	Pomacentridae	Stegastes	partitus	Bicolor Damselfish		Visit
Pyuc 50
	Family	Genus	Species	Common Name	Total Time (s)	Clean/Visit	Flinches	Time of Flinches (in minutes in video)
	Tetraodontidae	Canthigaster	rostrata	Sharpnose Puffer		Visit
	Pomacentridae	Stegastes	partitus	Bicolor Damselish		Visit
	Serranidae	Cephalopholis	cruentata	Graysby		Visit
	Acanthuridae	Acanthurus	coeruleus	Blue Tang		Visit
	Pomacentridae	Stegastes	partitus	Bicolor Damselish		Visit
	Pomacentridae	Stegastes	partitus	Bicolor Damselish	10	Clean	1	11:15:00
	Serranidae	Cephalopholis	cruentata	Graysby		Visit
	Serranidae	Cephalopholis	cruentata	Graysby		Visit
	Pomacentridae	Stegastes	partitus	Bicolor Damselish		Visit
